# Supplementary material for: Increased impairment of cerebral autoregulation in COVID-19 associated pulmonary failure requiring extracorporeal membrane oxygenation
Source: Front Med (Lausanne). 2024 Jul 1;11:1423241. doi: 10.3389/fmed.2024.1423241 (PMC11246866; doi:10.3389/fmed.2024.1423241)
Supplement: Supplementary file 1 [file Table_1.XLSX]

## Sheet: POCT
running No	day	Prüfung Tage	pHmax	pHmin	pCO2max	pCO2min	Hbmax	Hbmin	lactate max	lactate min
1	1	#REF!	7.46	7.32	51.7	33.5	10.5	8.9	3.58	2.59
1	2	#REF!	7.43	7.33	44.1	31.1	9.4	8	3.69	2.9
3	1	#REF!	7.54	7.37	68.8	43.2	9.4	8.7	1.38	0.82
3	2	#REF!	7.47	7.37	67.2	48.1	9.6	8	1.41	0.82
3	3	#REF!	7.46	7.33	68.2	45.7	9.8	7.5	1.42	0.78
3	4	#REF!	7.44	7.31	63.5	44	10.3	9.5	1.63	0.88
3	5	#REF!	7.46	7.35	63.9	45.4	10.2	9.6	1.53	0.82
4	1	#REF!	7.49	7.375	61.5	40.4	10.3	8.1	2.17	1.47
4	2	#REF!	7.51	7.35	63.3	41.9	9.8	8.5	2.03	1.6
4	3	#REF!	7.51	7.35	57.4	37.9	11.4	8.6	1.8	4.9
4	4	#REF!	7.43	7.35	56.3	42.6	9.1	8.2	1.87	1.36
4	5	#REF!	7.45	7.33	61.2	44.5	10.1	9	1.71	1.28
4	6	#REF!	7.53	7.39	57.9	32.6	9.3	7.8	1.59	1.29
7	1	#REF!	7.51	7.4	60.4	43.8	8.9	7.6	0.83	0.12
7	2	#REF!	7.5	7.27	52.9	40.6	9.1	7.9	1.14	0.04
7	3	#REF!	7.51	7.39	56.4	39.3	9.4	7.6	0.81	0.52
7	4	#REF!	7.48	7.4	52.5	41.1	9.7	8.2	0.91	0.62
11	1	#REF!	7.44	7.38	56.2	44.8	9.8	8.9	2.18	1.46
11	2	#REF!	7.44	7.34	61.3	47.4	9.8	8.7	2.09	1.31
11	3	#REF!	7.5	7.34	61	40	10.2	8.9	1.98	1.3
11	4	#REF!	7.42	7.35	57.3	47.7	10	9.2	1.66	1.24
11	5	#REF!	7.4	7.28	68	49.8	10.1	8.8	1.37	1.16
11	6	#REF!	7.38	7.32	63.5	52.8	9.4	8.6	1.39	1.07
11	7	#REF!	7.43	7.32	66.5	53.1	10.1	7.9	1.6	1.1
11	8	#REF!	7.47	7.34	67.5	48.9	10	8.7	1.46	1.01
11	9	#REF!	7.42	7.35	66.1	53.8	9.6	8.3	1.44	0.96
12	1	#REF!	7.48	7.31	54.3	42.1	11.7	8.1	2.52	0.86
12	2	#REF!	7.5	7.34	54.5	43.1	10.6	7.3	2.04	0.99
12	3	#REF!	7.54	7.23	70	40.3	11.5	7.4	2.17	0.78
13	1	#REF!	7.5	7.26	86.9	45.2	10	8.3	1.56	0.83
14	1	#REF!	7.4	7.31	68.6	52.9	10.8	8.8	1.65	1.22
14	2	#REF!	7.48	7.3	67.3	45.1	10.3	8.8	2.67	1.42
14	3	#REF!	7.45	7.32	65.8	44.4	10.6	7.7	1.93	0.97
14	4	#REF!	7.5	7.36	57.4	39.9	9.1	7.7	1.83	1.18
14	5	#REF!	7.43	7.28	68.1	46.9	9.2	7.9	1.72	1
14	6	#REF!	7.42	7.29	62	45.8	9.2	8.1	1.83	1.28
14	7	#REF!	7.39	7.27	61.7	49.6	9.3	8.2	1.88	1.07
14	8	#REF!	7.48	7.36	63.1	40.3	9.9	8	2.29	1.37
15	1	#REF!	7.61	7.3	64.5	29.5	12.8	4.7	2.11	0.79
16	1	#REF!	7.46	7.23	68.9	38.7	10.3	7.9	1.7	0.78
17	1	#REF!	7.54	7.29	61.6	25.9	9.2	8.1	1.21	0.86
18	1	#REF!	7.41	7.34	55.9	41.6	9.8	8.7	0.97	0.62
18	2	#REF!	7.49	7.3	62.7	34.5	20	8.5	1.11	0.54
18	3	#REF!	7.43	7.33	55.3	37.4	9.4	7.1	1.08	0.63
20	1	#REF!	7.39	7.32	54.7	38.7	11.1	7.4	1.51	0.99
20	2	#REF!	7.36	7.271	59.1	47	10.8	9.8	1.69	1.36
20	3	#REF!	7.37	7.27	64.1	42.9	10.4	9	1.41	1.05
21	1	#REF!	7.415	7.335	53.3	41.1	9.9	7.2	1.64	1.21
21	2	#REF!	7.413	7.283	54.5	39	10	8.7	2.09	1.36
21	3	#REF!	7.396	7.288	50.9	39.5	10.3	7.7	2.52	1.61
21	4	#REF!	7.305	7.241	52.7	40	10.4	7.8	3.03	2.33
21	5	#REF!	7.353	7.202	55.3	37.2	9.9	7.4	3.61	2.19
21	6	#REF!	7.355	7.216	57.7	37.7	12	7.8	2.7	2
21	7	#REF!	7.295	7.254	50	42.8	10.9	8.3	2.53	1.63
22	1	#REF!	7.545	7.426	62.9	47.8	10.8	7.7	1.98	1.28
22	2	#REF!	7.535	7.413	56.1	47.2	10.6	9.9	1.5	1.33
23	1	#REF!	7.482	7.346	57.1	39.7	10.6	8.4	1.26	1.09
23	2	#REF!	7.461	7.399	50.3	44.9	10.5	9.3	1.47	1.13
24	1	#REF!	7.313	7.168	53.5	28.5	10.6	8.3	12.49	8.46
24	2	#REF!	7.431	7.287	55.1	33.9	10.8	8.1	6.73	2.98
24	3	#REF!	7.394	7.3	51.7	33.8	9.3	7.1	8.94	3.38
25	1	#REF!	7.726	7.495	40.4	22	11.1	9	2.53	1.68
25	2	#REF!	7.485	7.371	55.7	37.6	11.2	9.7	1.87	0.97
25	3	#REF!	7.514	7.311	46.7	36.7	10.6	8.7	1.75	1.14
26	1	#REF!	7.417	7.316	51.1	42.6	10.1	8.8	1.76	1.09
26	2	#REF!	7.421	7.292	44.9	39.3	9.7	7.7	1.55	1.11
26	3	#REF!	7.371	7.329	48.5	39.6	11.5	9.1	2.25	1.42
26	4	#REF!	7.378	7.333	46.6	42.8	9.7	8.6	1.64	1.12
26	5	#REF!	7.371	7.228	53.7	43.6	9.9	8.2	1.84	1.04
26	6	#REF!	7.36	7.307	48.6	41.5	10.1	8.6	1.1	0.85
26	7	#REF!	7.319	7.217	50.7	41	10.5	9.1	1.21	0.94
26	8	#REF!	7.355	7.269	48.9	34.7	10.8	8.3	1.32	1.14
26	9	#REF!	7.333	7.27	54.3	31.1	10.1	8.3	1.39	0.9
27	1	#REF!	7.473	7.36	61.8	45.1	9.5	8.5	1.69	1.26
27	2	#REF!	7.464	7.431	61.6	48.3	10.4	9.1	1.59	1.17
27	3	#REF!	7.428	7.363	62.9	55.1	9.6	9.1	1.81	1.17
27	4	#REF!	7.427	7.336	69.1	53.7	10	7.3	1.64	1.34
28	1	#REF!	7.391	7.26	61.5	41.4	10.1	8.9	1.43	1.14
29	1	#REF!	7.487	7.392	54.6	42.4	10.2	8.8	1.72	1.23
29	2	#REF!	7.51	7.341	60.3	41.8	10.4	9.4	1.56	1.28
29	3	#REF!	7.508	7.381	55.8	42.3	10.4	9.4	2.01	1.38
29	4	#REF!	7.526	7.415	47.1	38.3	9.6	8.5	1.87	1.38
29	5	#REF!	7.458	7.389	53.5	38.5	9.6	8.2	1.68	1.32
29	6	#REF!	7.465	7.367	54.4	42.5	10.6	7.6	1.54	0.9
30	1	#REF!	7.309	7.261	46	34.1	9.1	7	10.45	6.83
31	1	#REF!	7.452	7.349	53.7	38.9	9.4	8.4	1.58	1.16
31	2	#REF!	7.406	7.336	57.4	42.8	9.5	8.6	1.33	1.07
31	3	#REF!	7.405	7.323	59.2	45.4	9.8	9.1	1.4	1.05
31	4	#REF!	7.419	7.321	65.5	48	9	8.6	1.6	1.13
31	5	#REF!	7.392	7.308	58.3	49.3	10.1	8.4	1.54	1.08
32	1	#REF!	7.394	7.32	50.1	39.2	10	9	1.55	1.13
32	2	#REF!	7.338	7.319	49.8	45.5	9.6	7.9	1.44	1.06
32	3	#REF!	7.37	7.289	56.3	44.7	10	8.5	1.36	0.93
34	1	#REF!	7.448	7.318	53	35.4	10.1	7.5	1.64	0.96
34	2	#REF!	7.413	7.353	45.6	41.6	9.1	8.7	1.35	1.07
35	1	#REF!	7.452	7.318	63.7	47	10.8	9.3	1.59	1.31
35	2	#REF!	7.485	7.386	59.4	44.7	9.7	8.8	1.47	0.94
35	3	#REF!	7.441	7.373	55.6	43.4	10	8.6	1.36	0.88
35	4	#REF!	7.484	7.37	60.6	44.2	10.1	9.1	1.22	0.96
35	5	#REF!	7.382	7.278	59	50.5	9.5	8.9	1.06	0.85
36	1	#REF!	7.526	7.435	45.1	33.8	10.8	9.3	1.12	0.91
36	2	#REF!	7.463	7.378	45.4	38.4	11	8.5	1.37	0.85
37	1	#REF!	7.446	7.38	56	45.4	10.6	8.4	2.19	1.89
37	2	#REF!	7.59	7.362	63.3	34.6	10.1	8.7	2.42	1.98
37	3	#REF!	7.451	7.427	53.2	48	9.8	9	2.35	1.75
38	1	#REF!	7.452	7.399	47	41.5	9.3	8.9	2.33	1.58
38	2	#REF!	7.472	7.348	58.4	44	10.2	8	1.65	1.08
38	3	#REF!	7.444	7.365	54.8	34.9	9.3	7.7	2.2	0.77
39	1	#REF!	7.473	7.318	60.6	43.2	9.7	7.7	1.82	1.45
40	1	#REF!	7.459	7.259	69.1	38.3	10	9	1.77	1.08
40	2	#REF!	7.447	7.309	57.1	38.7	9.6	8.5	2.22	1.71
40	3	#REF!	7.547	7.439	42.6	31.5	9.6	8.3	3.1	1.49
40	4	#REF!	7.5	7.312	62.9	38.5	10.3	8.9	2.62	1.97
40	5	#REF!	7.509	7.295	64.2	40	11.3	9.5	2.37	1.88
41	1	#REF!	7.443	7.35	46.4	35.8	9.8	7.1	1.57	1.43
41	2	#REF!	7.422	7.303	57.9	38.8	10.1	8.2	1.47	1.08
41	3	#REF!	7.422	7.33	54.4	42.1	10.4	9.3	1.39	1.08
41	4		7.423	7.321	49.7	39.1	10.3	9.2	1.24	1
41	5		7.516	7.295	54.3	31.9	10.3	8.2	1.54	0.82
41	6		7.444	7.299	54.5	40.1	9.7	8.5	1.2	0.68
41	7		7.428	7.302	47.9	39.4	9	7.1	1.84	1.19
41	8		7.423	7.347	48.7	37.8	10.3	7.7	2.1	1.29
41	9		7.413	7.32	49.3	40.8	10.6	7.8	2.34	1.62
42	1	#REF!	7.44	7.362	59.9	47.2	10	8.9	2.32	1.4
42	2	#REF!	7.476	7.373	56.2	44	9.9	9	1.76	0.96
42	3	#REF!	7.487	7.335	62.7	40.7	105	8.3	1.61	1.09
42	4	#REF!	7.498	7.421	52	42.7	10	9.3	1.12	0.88
42	5	#REF!	7.419	7.372	61.9	48.1	9.6	8.9	0.9	0.75
42	6	#REF!	7.428	7.362	56.9	44.8	10.1	9	0.96	0.73
42	7	#REF!	7.42	7.37	58.4	44.6	10.1	9.3	1	0.82
42	8	#REF!	7.398	7.357	49.6	44.7	9.5	8.7	0.99	0.81
42	9	#REF!	7.394	7.305	53	43.1	9.5	7.9	1.35	0.84
42	10	#REF!	7.409	7.31	56.8	46.9	9.3	7.9	0.96	0.68
43	1	#REF!	7.452	7.334	64	48.6	9.7	8.8	1.26	0.81
43	2	#REF!	7.442	7.386	56.5	46	8.8	8	1.02	0.81
43	3	#REF!	7.41	7.32	62	45.7	9.1	8.5	0.89	0.71
43	4	#REF!	7.397	7.24	70.3	48.7	9.7	8.5	0.94	0.64
43	5	#REF!	7.385	7.299	55.8	47.7	9.1	8.3	1.16	0.82
44	1	#REF!	7.355	7.287	55	46.5	9.5	8.3	1.01	0.81
44	1	#REF!	7.359	7.264	60	39	9.7	8.1	1.55	1.22
44	2	#REF!	7.279	7.359	50	36.5	10	8.5	2.25	1.06
44	3	#REF!	7.339	7.272	57	43.7	10.8	8.8	2.04	1.74
44	4	#REF!	7.354	7.279	54.7	33.3	10.3	8.4	2.44	1.76
44	5	#REF!	7.349	7.243	59.7	35.7	9.6	8.5	2.52	1.55
44	6	#REF!	7.415	7.249	51.2	41.4	10.2	8.9	3.61	2.35
47	1	#REF!	7.423	7.326	60.4	56.2	9.1	8	2.3	0.79
47	2	#REF!	7.445	7.327	59.6	46.7	9.5	8.2	2.51	1.9
47	3	#REF!	7.512	7.318	63.5	43.6	10.1	9.4	2.8	2.23
47	4	#REF!	7.469	7.376	59	47.1	10.1	9.8	2.34	1.65
48	1	#REF!	7.493	7.423	60	49	10.1	8.7	1.65	1.04
48	2	#REF!	7.532	7.453	61.5	50.7	10.3	9.3	1.35	1.16
48	3	#REF!	7.501	7.432	60.6	49.9	10.3	9.5	1.55	1.03
48	4	#REF!	7.604	7.437	52.3	34.5	10.1	8.6	2.06	1.34
48	5	#REF!	7.601	7.386	60	34.2	9.7	7.7	2.11	1.16
48	6	#REF!	7.454	7.385	50.8	42.1	9.2	7.9	1.37	0.98
48	7	#REF!	7.414	7.306	61.9	45.8	9.1	8.8	1.43	1.08
49	1	#REF!	7.352	7.299	56.8	44.4	10	8.8	0.81	0.71
50	1	#REF!	7.443	7.297	53.9	38	10	7.3	1.66	1.22
50	2	#REF!	7.439	7.349	51.3	36.1	10.3	9.2	1.43	0.98
50	3	#REF!	7.413	7.378	47.1	39.5	9.7	8.9	1.49	0.93
50	4	#REF!	7.402	7.358	52.3	43.9	9.4	7.7	1.48	1.07
50	5	#REF!	7.404	7.323	48.9	41.9	9.4	8.3	1.04	0.8
50	6	#REF!	7.45	7.212	45.2	35.7	10	8.5	0.91	0.6
50	7	#REF!	7.407	7.358	46.8	36.7	9.5	8.4	0.95	0.52
50	8	#REF!	7.417	7.321	56.9	40	9.5	7.9	0.78	0.54
50	9	#REF!	7.446	7.369	45.7	38.2	9	7.9	1.09	0.59
50	10	#REF!	7.412	7.354	53.5	40.4	9.7	8.2	1.92	0.81
50	11	#REF!	7.443	7.367	47	39.2	9.4	9	1.44	0.87
50	12	#REF!	7.428	7.397	48.7	44.4	9.6	8.4	1.14	0.95
50	13	#REF!	7.44	7.339	5.9	43.9	9.6	8.7	1.12	0.85
52	1	#REF!	7.531	7.397	75.6	47.8	11	9.5	2.79	1.82
52	2	#REF!	7.468	7.297	73.4	49.2	11.1	9.8	2.05	1.05
52	3	#REF!	7.392	7.329	62.4	53.1	10.6	10	1.37	0.95
53	1	#REF!	7.235	7.166	45.8	39.8	9.5	8.5	12.3	6.75
54	1		7.379	7.469	45.8	38.5	10	9.1	0.94	0.78
54	2		7.401	7.33	54.6	44.4	9.5	8.6	1.03	0.75
54	3		7.393	7.346	51	46	9.7	8.3	1.09	0.89
54	4	#REF!	7.412	7.321	47.8	39.8	9	8.1	1.34	0.86
55	1	#REF!	7.467	7.346	60.6	45.6	9.6	8.6	1.61	1.04
55	2	#REF!	7.458	7.399	51.2	43.3	10.1	8.6	1.55	1.18
55	3	#REF!	7.457	7.41	46.5	38.7	10.3	8.9	1.79	1.55
56	1	#REF!	7.338	7.269	59.1	41.7	8.8	7.7	4.53	1.6
56	2	#REF!	7.396	7.296	55.4	36.1	10	8.7	1.77	1.37
56	3	#REF!	7.393	7.326	45.6	38.6	9.4	9	1.68	1.43
56	4	#REF!	7.361	7.284	51.2	36.2	9.4	8.3	1.54	1.33

## Sheet: APACHE_II
running No	gender	age	COVID19	survival	cCT_Pathology	APACHEII_Score
1	m	70	yes	no	yes	31
3	m	68	no	no	yes	28
4	m	64	yes	no	no	22
7	m	70	yes	no	no	19
11	m	63	yes	no	no	19
12	m	52	yes	no	no	21
13	m	64	yes	no	no	18
14	m	73	yes	no	yes	25
15	m	77	yes	no	no	23
16	m	66	yes	yes	no	23
17	m	24	yes	yes	yes	20
18	m	59	yes	no	no	25
20	m	60	yes	no	yes	24
21	f	65	yes	no	no	27
22	m	61	yes	no	no	19
23	f	50	yes	no	no	20
24	m	53	yes	no	yes	27
25	f	68	yes	no	yes	24
26	m	62	yes	yes	no	20
27	m	61	yes	no	no	17
28	f	47	no	yes	yes	21
29	m	54	yes	no	no	17
30	m	43	no	no	no	21
31	f	52	no	yes	no	25
32	f	65	no	yes	no	24
34	m	37	no	no	no	19
35	m	42	yes	no	yes	13
36	m	60	yes	no	no	18
37	m	65	yes	yes	no	17
38	m	59	yes	no	yes	17
39	f	65	yes	yes	yes	23
40	f	29	yes	no	no	16
41	m	59	yes	no	yes	24
42	m	61	yes	yes	no	17
43	m	60	no	yes	no	20
44	f	61	yes	yes	no	20
46	f	38	yes	no	no	18
47	m	60	yes	no	yes	20
48	m	58	yes	no	no	17
49	m	56	yes	yes	yes	24
50	f	58	yes	yes	no	21
52	f	66	no	no	no	22
53	m	58	no	no	no	30
54	f	61	no	yes	no	23
55	m	50	no	yes	no	16
56	m	57	no	no	yes	24
